# Supplementary material for: From Connectivity to Controllability: Unraveling the Brain Biomarkers of Major Depressive Disorder
Source: Brain Sci. 2024 May 17;14(5):509. doi: 10.3390/brainsci14050509 (PMC11119370; doi:10.3390/brainsci14050509)
Supplement: Supplementary file 1 [file brainsci-14-00509-s001.zip]

Archive with 1 entries (1 files):
- brainsci-2993079-supplementary.xlsx
