# Supplementary material for: From Connectivity to Controllability: Unraveling the Brain Biomarkers of Major Depressive Disorder
Source: Brain Sci. 2024 May 17;14(5):509. doi: 10.3390/brainsci14050509 (PMC11119370; doi:10.3390/brainsci14050509)
Supplement: Supplementary file 1 [file brainsci-14-00509-s001.zip › brainsci-2993079-supplementary.xlsx]

## Sheet: Sheet1
ID	Name	Average controllability HC	Average controllability MDD	HC-MDD	P value	T value
1	Precentral_L	1.0977	1.10501	-0.007313	0.4544	-0.7491
2	Precentral_R	1.1296	1.13571	-0.006118	0.5594	-0.5844
3	Frontal_Sup_L	1.13763	1.13348	0.004155	0.6985	0.3877
4	Frontal_Sup_R	1.14086	1.13994	0.000917	0.9326	0.0847
5	Frontal_Sup_Orb_L	1.11898	1.12819	-0.009211	0.3524	-0.9314
6	Frontal_Sup_Orb_R	1.1101	1.11808	-0.007979	0.4073	-0.8299
7	Frontal_Mid_L	1.12897	1.11285	0.016115	0.1039	1.6316
8	Frontal_Mid_R	1.12465	1.11438	0.010264	0.2892	1.0618
9	Frontal_Mid_Orb_L	1.09604	1.11255	-0.016506	0.0559	-1.9196
10	Frontal_Mid_Orb_R	1.09974	1.11149	-0.011757	0.1879	-1.32
11	Frontal_Inf_Oper_L	1.11206	1.11136	0.000706	0.9406	0.0745
12	Frontal_Inf_Oper_R	1.11123	1.11217	-0.000941	0.919	-0.1018
13	Frontal_Inf_Tri_L	1.10273	1.10154	0.00119	0.8911	0.1371
14	Frontal_Inf_Tri_R	1.09115	1.0954	-0.004258	0.5954	-0.5316
15	Frontal_Inf_Orb_L	1.1057	1.12049	-0.014793	0.1089	-1.6081
16	Frontal_Inf_Orb_R	1.11607	1.12462	-0.008548	0.377	-0.8848
17	Rolandic_Oper_L	1.20269	1.20412	-0.001431	0.9126	-0.1098
18	Rolandic_Oper_R	1.18741	1.19656	-0.00915	0.4524	-0.7524
19	Supp_Motor_Area_L	1.11062	1.10898	0.00165	0.8529	0.1856
20	Supp_Motor_Area_R	1.12568	1.12998	-0.004304	0.6718	-0.4241
21	Olfactory_L	1.1039	1.09364	0.010254	0.2081	1.2616
22	Olfactory_R	1.09804	1.08815	0.009891	0.2131	1.248
23	Frontal_Sup_Medial_L	1.14654	1.14508	0.001453	0.8976	0.1289
24	Frontal_Sup_Medial_R	1.15779	1.15841	-0.000621	0.9583	-0.0523
25	Frontal_Mid_Orb_L	1.12237	1.1283	-0.005926	0.5618	-0.5808
26	Frontal_Mid_Orb_R	1.11898	1.13013	-0.011147	0.2813	-1.0795
27	Rectus_L	1.08428	1.09252	-0.008245	0.333	-0.9698
28	Rectus_R	1.08633	1.08787	-0.001536	0.8498	-0.1896
29	Insula_L	1.17662	1.18284	-0.006221	0.628	-0.4851
30	Insula_R	1.18294	1.18718	-0.004236	0.7567	-0.3101
31	Cingulum_Ant_L	1.14125	1.13081	0.010432	0.2875	1.0657
32	Cingulum_Ant_R	1.14984	1.14202	0.007821	0.4523	0.7526
33	Cingulum_Mid_L	1.15527	1.13099	0.024282	0.0235	2.2778
34	Cingulum_Mid_R	1.15642	1.1387	0.017721	0.1143	1.5841
35	Cingulum_Post_L	1.10936	1.10459	0.004765	0.6345	0.4759
36	Cingulum_Post_R	1.10149	1.09399	0.007494	0.4163	0.814
37	Hippocampus_L	1.08046	1.073	0.007463	0.2801	1.0822
38	Hippocampus_R	1.08644	1.07152	0.014915	0.0543	1.9325
39	ParaHippocampal_L	1.07874	1.06794	0.010801	0.1306	1.516
40	ParaHippocampal_R	1.08777	1.07041	0.017354	0.0161	2.4204
41	Amygdala_L	1.10786	1.09665	0.011209	0.2383	1.1818
42	Amygdala_R	1.11548	1.09969	0.015794	0.0989	1.6556
43	Calcarine_L	1.16923	1.18139	-0.012153	0.3027	-1.0326
44	Calcarine_R	1.17506	1.18071	-0.00565	0.6362	-0.4735
45	Cuneus_L	1.16341	1.16823	-0.00482	0.6774	-0.4165
46	Cuneus_R	1.17422	1.16744	0.006776	0.5687	0.5706
47	Lingual_L	1.18463	1.18962	-0.004987	0.7079	-0.375
48	Lingual_R	1.18234	1.18695	-0.004602	0.7212	-0.3572
49	Occipital_Sup_L	1.16802	1.18282	-0.014801	0.2131	-1.2478
50	Occipital_Sup_R	1.17492	1.18259	-0.007671	0.5269	-0.6335
51	Occipital_Mid_L	1.12799	1.13644	-0.008452	0.4346	-0.7824
52	Occipital_Mid_R	1.12547	1.13239	-0.006918	0.4979	-0.6786
53	Occipital_Inf_L	1.1305	1.13034	0.000153	0.9887	0.0141
54	Occipital_Inf_R	1.11342	1.12459	-0.011169	0.277	-1.0893
55	Fusiform_L	1.12479	1.1152	0.009586	0.3486	0.9389
56	Fusiform_R	1.14129	1.14438	-0.003091	0.7926	-0.2631
57	Postcentral_L	1.14956	1.14538	0.004176	0.7361	0.3373
58	Postcentral_R	1.14677	1.15035	-0.003574	0.7653	-0.2988
59	Parietal_Sup_L	1.09087	1.07039	0.02048	0.0092	2.6217
60	Parietal_Sup_R	1.07862	1.08013	-0.001512	0.8217	-0.2255
61	Parietal_Inf_L	1.09839	1.09343	0.004964	0.5743	0.5624
62	Parietal_Inf_R	1.09405	1.08886	0.005188	0.5359	0.6198
63	SupraMarginal_L	1.13166	1.14771	-0.016054	0.1567	-1.42
64	SupraMarginal_R	1.1178	1.12926	-0.011465	0.2755	-1.0926
65	Angular_L	1.13862	1.13061	0.008013	0.4553	0.7476
66	Angular_R	1.13988	1.1277	0.012188	0.2561	1.1381
67	Precuneus_L	1.09552	1.09203	0.003487	0.6738	0.4214
68	Precuneus_R	1.09974	1.09453	0.005211	0.5521	0.5953
69	Paracentral_Lobule_L	1.11545	1.09752	0.01793	0.0428	2.0349
70	Paracentral_Lobule_R	1.08653	1.06973	0.016804	0.0302	2.1778
71	Caudate_L	1.10055	1.10097	-0.000416	0.9634	-0.046
72	Caudate_R	1.09301	1.09298	3.1e-05	0.9971	0.0037
73	Putamen_L	1.17197	1.16428	0.007684	0.5335	0.6234
74	Putamen_R	1.17539	1.17239	0.002997	0.8144	0.235
75	Pallidum_L	1.12756	1.11988	0.007677	0.4304	0.7897
76	Pallidum_R	1.12423	1.12454	-0.000311	0.9744	-0.0321
77	Thalamus_L	1.12617	1.10772	0.018449	0.0342	2.1276
78	Thalamus_R	1.13041	1.10805	0.022357	0.014	2.4729
79	Heschl_L	1.16984	1.16191	0.007932	0.4855	0.6985
80	Heschl_R	1.1709	1.15975	0.011155	0.3312	0.9733
81	Temporal_Sup_L	1.14637	1.14266	0.003715	0.7344	0.3396
82	Temporal_Sup_R	1.1388	1.13808	0.000718	0.9441	0.0702
83	Temporal_Pole_Sup_L	1.09818	1.09895	-0.000773	0.9325	-0.0847
84	Temporal_Pole_Sup_R	1.09493	1.09838	-0.003443	0.7086	-0.3741
85	Temporal_Mid_L	1.10776	1.10263	0.005132	0.5836	0.5487
86	Temporal_Mid_R	1.09066	1.09136	-0.000705	0.9375	-0.0785
87	Temporal_Pole_Mid_L	1.07587	1.08135	-0.005477	0.4571	-0.7447
88	Temporal_Pole_Mid_R	1.07488	1.08489	-0.010008	0.1845	-1.3301
89	Temporal_Inf_L	1.10946	1.09924	0.010221	0.2877	1.0653
90	Temporal_Inf_R	1.10331	1.07492	0.028387	0.0019	3.1404
